# Supplementary material for: Process Optimization for the Bioinspired Synthesis of Gold Nanoparticles Using Cordyceps militaris, Its Characterization, and Assessment of Enhanced Therapeutic Efficacy
Source: Pharmaceuticals (Basel). 2023 Sep 16;16(9):1311. doi: 10.3390/ph16091311 (PMC10537427; doi:10.3390/ph16091311)
Supplement: Supplementary file 1 [file pharmaceuticals-16-01311-s001.zip]

Archive with 1 entries (1 files):
- pharmaceuticals-2577612-SI.pdf
